# Supplementary material for: The burden of thyroid cancer and its association with national development levels in Asia: evidence from 47 countries (1990–2021)
Source: Front Oncol. 2025 Aug 13;15:1632221. doi: 10.3389/fonc.2025.1632221 (PMC12380586; doi:10.3389/fonc.2025.1632221)
Supplement: Supplementary file 1 [file Table1.xlsx]

## Sheet: Sheet1
Location	HDI	IHDI	SPI	NMC	DOD	PHS	Mortality	Mortality（Male）	Mortality（Female）	Incidence	Incidence（Male）	Incidence（Female）	MIR
Kuwait	0.847	NA	73.44	93.95	22.934	1860.78	0.126	0.123	0.129	6.554	4.326	9.016	0.0192249
Japan	0.92	0.844	85.52	90.67	26.141	4347	0.106	0.092	0.12	5.419	2.126	8.816	0.0195608
South Korea	0.929	0.841	85.26	94.57	25.174	3123.95	0.134	0.117	0.154	6.509	2.61	10.731	0.0205869
Qatar	0.875	NA	69.29	95.17	24.986	1934.08	0.103	0.104	0.099	4.664	3.83	7.29	0.022084
Singapore	0.949	0.825	84.21	94.58	25.96	3969.89	0.069	0.058	0.081	3.06	1.262	4.963	0.022549
Lebanon	0.723	NA	64.3	93.59	26.17	307.13	0.125	0.119	0.132	5.456	3.446	7.474	0.0229106
Iran	0.78	0.584	60.3	92.36	15.138	392.54	0.106	0.104	0.108	4.507	2.853	6.223	0.023519
Bahrain	0.888	NA	66.1	94.67	8.42	1146.47	0.128	0.081	0.228	5.081	2.075	11.398	0.0251919
Oman	0.819	0.721	68.52	90.35	20.584	852.62	0.069	0.062	0.084	2.619	1.704	4.527	0.0263459
Jordan	0.736	0.615	66.27	88.09	25.129	299.07	0.139	0.125	0.157	4.805	2.956	7.089	0.0289282
Saudi Arabia	0.875	NA	65.58	89.4	30.768	1442	0.286	0.219	0.388	9.867	4.827	17.544	0.0289855
Turkey	0.855	0.717	66.23	94.67	21.654	441	0.152	0.153	0.15	4.932	3.364	6.54	0.0308191
Syria	0.557	NA	48.14	75	11.856	63.14	0.136	0.119	0.15	3.906	2.063	5.396	0.0348182
Palestine	0.716	0.587	NA	NA	21.677	NA	0.122	0.089	0.156	3.417	1.569	5.338	0.0357038
Cyprus	0.907	0.827	81.88	91.28	35.517	2990	0.107	0.136	0.079	2.977	3.07	2.889	0.0359422
Iraq	0.673	0.519	57.76	80.64	10.122	248.92	0.195	0.169	0.225	5.312	2.976	7.91	0.0367093
United Arab Emirates	0.937	0.859	72.92	90.87	29.117	2351.81	0.157	0.132	0.239	3.862	2.385	8.686	0.0406525
Israel	0.915	0.808	81.68	96.74	37.129	4339	0.139	0.165	0.114	3.31	3.088	3.534	0.041994
Thailand	0.803	0.681	70.67	85.5	9.276	364.37	0.274	0.254	0.294	5.673	3.178	8.029	0.048299
Sri Lanka	0.78	0.63	66.67	83.33	11.924	166	0.187	0.158	0.214	3.859	1.91	5.69	0.0484581
China	0.788	0.662	67.61	92.34	25.183	670.51	0.165	0.206	0.123	3.388	2.862	3.948	0.0487013
Vietnam	0.726	0.607	69.09	82.54	8.326	172.55	0.431	0.324	0.54	8.243	3.45	13.168	0.0522868
Brunei	0.823	0.727	NA	82.19	19.129	693.41	0.204	0.133	0.287	3.693	1.137	6.66	0.0552396
Maldives	0.762	0.597	67.75	84.17	21.606	1039	0.064	0.059	0.073	1.138	0.742	1.928	0.056239
Malaysia	0.807	0.692	73.83	85.14	23.159	487.01	0.25	0.201	0.305	4.423	2.064	7.037	0.0565227
Yemen	0.424	0.285	39.88	54.66	2.936	63.3	0.106	0.062	0.149	1.53	0.563	2.488	0.069281
North Korea	NA	NA	NA	68.69	36.709	NA	0.231	0.193	0.274	3.274	1.56	5.138	0.0705559
Kazakhstan	0.802	0.734	69.73	91.11	40.277	403	0.265	0.213	0.314	3.596	1.578	5.535	0.073693
Armenia	0.786	0.721	73.21	92.49	31.174	613	0.261	0.265	0.257	3.519	2.193	4.772	0.0741688
Kyrgyzstan	0.701	0.634	66.2	86.25	21.453	73	0.218	0.132	0.302	2.632	0.863	4.366	0.0828267
Georgia	0.814	0.728	72.62	87.56	56.129	484	0.412	0.33	0.495	4.753	2.191	7.324	0.0866821
Philippines	0.71	0.59	66.16	76.72	7.862	178	0.406	0.28	0.537	4.2	1.689	6.824	0.0966667
Afghanistan	0.462	0.3	32.15	46.27	2.535	81.32	0.297	0.095	0.507	3.07	0.56	5.67	0.0967427
Azerbaijan	0.76	0.707	62.67	89.42	30.933	249	0.126	0.121	0.131	1.259	0.758	1.762	0.100079
Bangladesh	0.67	0.47	54.6	67.69	6.7	57.94	0.232	0.177	0.282	2.313	1.099	3.417	0.100303
Indonesia	0.713	0.588	67.22	73.86	6.896	160.64	0.275	0.19	0.362	2.697	1.121	4.318	0.101965
Uzbekistan	0.727	NA	66.88	88.65	28.047	157	0.08	0.06	0.099	0.774	0.333	1.209	0.103359
Cambodia	0.6	0.438	55.36	68.23	2.143	63.79	0.348	0.192	0.499	3.322	1.043	5.536	0.104756
Myanmar	0.608	0.475	51.19	72.75	7.509	65	0.278	0.16	0.388	2.617	0.838	4.261	0.106229
India	0.644	0.444	58.06	66.97	7.265	74	0.261	0.194	0.332	2.387	1.145	3.694	0.109342
Bhutan	0.681	0.465	65.49	73.28	5.521	120.43	0.236	0.193	0.285	2.144	1.137	3.282	0.110075
Turkmenistan	0.744	NA	60.47	86.95	21.435	565.26	0.217	0.195	0.241	1.931	1.077	2.887	0.112377
Nepal	0.601	0.424	58.1	74.14	8.674	65	0.266	0.196	0.323	2.267	1.024	3.275	0.117336
Mongolia	0.741	0.645	66.15	79.45	38.742	315.58	0.25	0.221	0.279	2.069	1.093	3.027	0.120831
Laos	0.62	0.466	53.05	71.09	3.265	68.88	0.291	0.173	0.411	2.361	0.809	3.931	0.123253
Pakistan	0.54	0.36	48.87	58.63	10.842	43.09	0.479	0.263	0.696	3.529	1.156	5.913	0.135733
Tajikistan	0.679	0.585	57.45	79.09	21.33	73	0.002	0.001	0.002	0.013	0.004	0.021	0.153846
