# Supplementary material for: The burden of thyroid cancer and its association with national development levels in Asia: evidence from 47 countries (1990–2021)
Source: Front Oncol. 2025 Aug 13;15:1632221. doi: 10.3389/fonc.2025.1632221 (PMC12380586; doi:10.3389/fonc.2025.1632221)
Supplement: Supplementary file 2 [file Table2.xlsx]

## Sheet: Sheet1
Location	development	Mortality change	Mortality change(Male)	Mortality change(Female)	Incidence change	Incidence change(Male)	Incidence change(Female)	HDI change	MIR change
Iran	2	1.265	2.094	0.793	3.299	5.411	2.743	0.272	-0.475577
Syria	3	0.876	1.892	0.431	2.684	4.675	2.036	-0.011	-0.487398
Uzbekistan	2	1.171	1.385	1.056	1.925	2.283	1.834	NA	-0.259725
Vietnam	2	0.822	1.301	0.677	2.963	3.656	3.015	0.476	-0.541112
Saudi Arabia	1	0.708	1.276	0.393	3.551	5.553	2.993	0.252	-0.623709
Armenia	2	0.501	1.02	0.2	1.29	2.416	1.001	0.195	-0.344842
China	2	0.114	0.837	-0.348	2.014	4.599	1.213	0.635	-0.630133
Thailand	1	0.261	0.682	0.04	1.658	2.257	1.462	0.382	-0.525023
Bahrain	1	-0.032	0.681	-0.178	1.157	2.759	1.088	0.211	-0.550363
Indonesia	2	0.186	0.653	0.051	0.957	1.515	0.895	0.356	-0.394362
Yemen	4	0.504	0.64	0.465	1.461	1.664	1.444	0.188	-0.384388
Georgia	1	0.733	0.527	0.918	1.231	0.912	1.407	NA	-0.224232
Oman	1	0.054	0.514	-0.284	1.391	2.662	0.869		-0.556172
India	3	0.236	0.466	0.117	1.405	1.781	1.276	0.484	-0.485418
Brunei	1	0.01	0.459	0.088	0.744	1.252	0.65	0.056	-0.420804
Nepal	3	0.168	0.441	0.024	1.356	1.729	1.153	0.522	-0.504926
Jordan	2	-0.167	0.436	-0.392	0.645	2.194	0.363	0.183	-0.494016
Qatar	1	-0.187	0.398	-0.647	0.746	2.649	-0.023	0.145	-0.535539
Myanmar	3	-0.089	0.395	-0.204	0.742	1.399	0.638	0.826	-0.476868
Bhutan	3	0.078	0.384	-0.088	1.27	1.82	1.078	NA	-0.525523
Cambodia	3	0.162	0.384	0.166	1.412	1.492	1.579	0.583	-0.517561
Pakistan	4	0.316	0.348	0.27	1.078	0.961	1.033	0.371	-0.36683
Mongolia	2	0.065	0.312	-0.076	1.013	1.391	0.892	0.28	-0.471427
Palestine	2	-0.176	0.275	-0.305	0.509	1.347	0.395	NA	-0.453828
Iraq	3	0.09	0.246	-0.007	1.166	1.482	1.076	0.354	-0.497144
Malaysia	1	0.019	0.244	-0.077	1.054	1.317	1.052	0.243	-0.503292
Afghanistan	4	0.105	0.238	0.212	0.861	1.038	1.088	0.627	-0.406597
Philippines	2	0.19	0.236	0.179	0.577	0.48	0.629	0.187	-0.245093
Kuwait	1	-0.062	0.23	-0.317	0.502	1.049	0.135	0.213	-0.373899
Bangladesh	3	-0.004	0.211	-0.132	1.279	1.125	1.636	0.679	-0.563059
South Korea	1	0.083	0.199	0.044	0.816	0.814	0.927	0.271	-0.404973
United Arab Emirates	1	-0.085	0.136	-0.255	0.62	1.06	0.526	0.307	-0.436537
Laos	3	-0.157	0.132	-0.213	0.756	0.959	0.79	0.52	-0.519492
Turkey	1	-0.281	0.045	-0.458	0.84	1.842	0.549	0.43	-0.608553
Azerbaijan	2	-0.139	-0.006	-0.226	0.374	0.663	0.313	NA	-0.372104
Tajikistan	3	-0.291	-0.031	-0.36	-0.117	0.293	-0.165	0.102	-0.230769
Lebanon	2	-0.349	-0.033	-0.482	0.497	1.488	0.32		-0.565057
Sri Lanka	2	-0.177	-0.117	-0.222	0.988	0.866	0.991	0.217	-0.585651
North Korea	NA	-0.174	-0.156	-0.183	1.912	1.894	1.961	NA	-0.716768
Cyprus	1	-0.493	-0.165	-0.696	0.231	1.098	-0.152	0.237	-0.588112
Israel	1	-0.353	-0.182	-0.503	0.279	0.613	0.09	0.172	-0.49451
Turkmenistan	2	-0.139	-0.211	-0.059	0.299	0.185	0.409	NA	-0.336886
Kyrgyzstan	2	-0.331	-0.224	-0.37	0.025	0.241	-0.01	0.1	-0.347549
Japan	1	-0.215	-0.242	-0.191	0.422	0.456	0.424	0.087	-0.447806
Maldives	2	-0.557	-0.262	-0.651	0.316	1.3	0.363	NA	-0.662175
Singapore	1	-0.462	-0.454	-0.463	0.161	0.283	0.155	0.217	-0.535631
Kazakhstan	1	-0.517	-0.577	-0.468	-0.071	-0.28	0.005	0.193	-0.480391
